# Supplementary material for: Genetically Predicted C-Reactive Protein Associated With Postmenopausal Breast Cancer Risk: Interrelation With Estrogen and Cancer Molecular Subtypes Using Mendelian Randomization
Source: Front Oncol. 2021 Feb 3;10:630994. doi: 10.3389/fonc.2020.630994 (PMC7888276; doi:10.3389/fonc.2020.630994)
Supplement: Supplementary file 1 [file DataSheet_1.zip]

Archive with 6 entries (6 files):
- TableS1_2020Dec15.docx
- TableS2_2020Nov18.docx
- TableS3_2020Nov18.docx
- TableS4_2020Nov18.docx
- TableS5_2020Nov18.docx
- TableS6_2020Nov18.docx
